# Supplementary material for: Gene Expression Patterns of Osteopontin Isoforms and Integrins in Malignant Melanoma
Source: Pathol Oncol Res. 2022 Aug 24;28:1610608. doi: 10.3389/pore.2022.1610608 (PMC9448871; doi:10.3389/pore.2022.1610608)
Supplement: Supplementary file 2 [file DataSheet1.zip]

Archive with 5 entries (5 files):
- 1610608_Supplementary figure 1.tiff
- 1610608_Supplementary figure 2.tiff
- 1610608_Supplementary figure 3.tiff
- 1610608_Supplementary figure 4.tiff
- 1610608_Supplementary figure 5.tiff
